# Supplementary material for: Novel Exon 7 Deletions in TSPAN12 in a Three-Generation FEVR Family: A Case Report and Literature Review
Source: Genes (Basel). 2023 Feb 25;14(3):587. doi: 10.3390/genes14030587 (PMC10047926; doi:10.3390/genes14030587)
Supplement: Supplementary file 1 [file genes-14-00587-s001.zip]

Archive with 3 entries (3 files):
- JiangZ-TSPAN12-Supplementary Table S1.xlsx
- JiangZ-TSPAN12-Supplementary Table S2.xlsx
- JiangZ-TSPAN12-Supplementary Table S3-rev.xlsx
