# Supplementary material for: Novel Exon 7 Deletions in TSPAN12 in a Three-Generation FEVR Family: A Case Report and Literature Review
Source: Genes (Basel). 2023 Feb 25;14(3):587. doi: 10.3390/genes14030587 (PMC10047926; doi:10.3390/genes14030587)
Supplement: Supplementary file 1 [file genes-14-00587-s001.zip › JiangZ-TSPAN12-Supplementary Table S1.xlsx]

## Sheet: Sheet1
Supplementary Table S1. Changes in the degree of myopia and clinical characteristics of this family with exon 7 deletion of TSPAN12.
ID	AGE	optometry				FFA
		VA		BCVA		Avascular zone		Increased vessel branching		Straightened peripheral vessel branches		LAPPEL		V-shape degeneration		Extensive anastomosis		Retinal ridge		ERNV
		OD	OS	OD	OS	OD	OS	OD	OS	OD	OS	OD	OS	OD	OS	OD	OS	OD	OS	OD	OS
I:1	52Y	NA	NA	0.8	0.8	+	-	+	+	+	+	+	+	-	-	-	-	-	-	-	-
II:1	27Y	-2.5	-2.5	1	1	+	+	+	+	+	+	+	+	-	-	-	-	-	-	-	-
II:3	19Y	-1.5	-2	1	1	NA
III:1	1Y9M	-10	-10	NA	NA	NA
III:1	2Y4M	-8.75	-10	NA	NA	NA
III:1	3Y3M	-9	-11	0.2-	NA	+	+	+	+	+	+	+	+	-	-	-	-	-	-	-	-
III:1	3Y10M	-8.5	-10.75	0.3	0.15	+	+	+	+	+	+	+	+	-	-	-	-	-	-	-	-
III:1	4Y3M	-8.5	-10.5	0.4	0.3	+	+	+	+	+	+	+	+	-	-	-	-	-	-	-	-
NA, not assessed; Y, year; M, month; OD, right eye; OS, left eye
LAPPEL, late-phase angiographic posterior and peripheral leakage; ERNV, extraretinal neovascularization
