# Supplementary material for: Novel Exon 7 Deletions in TSPAN12 in a Three-Generation FEVR Family: A Case Report and Literature Review
Source: Genes (Basel). 2023 Feb 25;14(3):587. doi: 10.3390/genes14030587 (PMC10047926; doi:10.3390/genes14030587)
Supplement: Supplementary file 1 [file genes-14-00587-s001.zip › JiangZ-TSPAN12-Supplementary Table S2.xlsx]

## Sheet: Sheet1
Supplementary Table S2. Phenotype and genotypes of Patients With TSPAN12 Large Deletions
ID	Gender	Age(Y)	Stage(OD/OS)	CNV	Detected method	Types of gene mutation	Reference
#1	M	0.3	1A/2B	Whole-gene deletion	Semiquantitative Multiplex PCR	heterozygous	[10]
#2	F	0.3	1A/3B	Whole-gene deletion	Semiquantitative Multiplex PCR	heterozygous	[10]
#2s	M	0.2	1A/1A	Whole-gene deletion	Semiquantitative Multiplex PCR	heterozygous	[10]
C160809C01001	M	NA	2/2	Whole-gene deletion	21-gene panel	homozygous	[2]
C160923C01001	M	NA	4/3	Exon 1-3 deletion	21-gene panel	heterozygous	[2]
4	M	0.8	3A/4A	Exon 1-3 deletion	463-gene panel	heterozygous	[49]
#3	M	1.7	1A/3B	Exon 4 deletion	Semiquantitative Multiplex PCR	heterozygous	[10]
2	F	34	2/3*	Exon 8 deletion	790-gene panel	heterozygous	[50]
I:1	M	52	1B/1B	Exon 7 deletion	Real-time Quantitative PCR	heterozygous	this study
II:2	F	23	2B/2B	Exon 7 deletion	Real-time Quantitative PCR	heterozygous	this study
II:3	M	19	NA	Exon 7 deletion	Real-time Quantitative PCR	heterozygous	this study
III:1	M	2.5	1B/1B	Exon 7 deletion	WGS	heterozygous	this study
M, male; F, female; NA, not available; Y, year; OD, right eye; OS, left eye
*: stage was classified accroding to the reported phenotype according to the Familial Exudative Vitroretinopathy Clinical Staging System (PMID:25005911)
