# Supplementary material for: Novel Exon 7 Deletions in TSPAN12 in a Three-Generation FEVR Family: A Case Report and Literature Review
Source: Genes (Basel). 2023 Feb 25;14(3):587. doi: 10.3390/genes14030587 (PMC10047926; doi:10.3390/genes14030587)
Supplement: Supplementary file 1 [file genes-14-00587-s001.zip › JiangZ-TSPAN12-Supplementary Table S3-rev.xlsx]

## Sheet: Sheet1
Supplementary Table S3. Quantitative real-time polymerase chain reaction (qPCR) results of the family
ID	CT value of TSPAN12-E7	CT value of ALB	TSPAN12-E7△CT	△CT_sample	△△CT	TSPAN12-E7 Copy Number*
I:1	26.4433	26.1288	0.314493	0.314493	-0.823099	1.13045
I:2	25.8193	26.068	-0.248634	-0.248634	-0.259972	1.67021
II:1	25.8506	26.0655	-0.214927	-0.214927	-0.293679	1.63164
II:2	26.3539	25.9759	0.378052	0.378052	-0.886658	1.08173
II:3	27.0901	26.7914	0.298731	0.298731	-0.807337	1.14287
III:1	26.6237	26.0554	0.568304	0.568304	-1.07691	0.948086
NC	25.9863	26.495	-0.508606	-0.508606	0	2
NC, normal control;
*Copy number_sample = 2^△△CT_sample × copy number_NC (set copy number of NC as 2)
